# Supplementary material for: Selection and Validation of Reference Genes for Normalisation of Gene Expression in Glehnia littoralis
Source: Sci Rep. 2020 Apr 30;10:7374. doi: 10.1038/s41598-020-63917-5 (PMC7192926; doi:10.1038/s41598-020-63917-5)
Supplement: Supplementary file 2 — Dataset 1. [file 41598_2020_63917_MOESM2_ESM.xlsx]

## Sheet: NaCl
		PP2A	UBQ10	ACT	EF1-α	GAPDH	α-TUB	β-TUB	PTBP1	EXP1	EXP2	TIP41	SAND	CYP2
CK0(Root)-1	1	22.36	22.52	20.15	18.5	18.87	18.63	18.42	24.16	24.59	22.61	21.62	23.39	23.22
	2	22.04	22.29	20.23	18.68	18.83	18.9	18.39	24.08	24.85	23.06	21.41	23.86	23.5
	3	21.94	22.1	20.13	17.98	18.48	18.75	18.55	23.8	24.77	23.05	21.73	23.46	23.34
CK0(Root)-2	4	22.86	22.38	21.07	19.61	20.54	19.92	20.35	25.51	25.67	23.74	23.66	24.65	24.25
	5	23.03	22.09	21.01	19.29	20.42	19.65	20.12	25.53	25.58	24.11	23.61	24.65	24.01
	6	23	22.17	21.07	19.48	20.74	20.11	20.36	25.5	25.88	24.1	23.32	24.6	24.38
CK0(Root)-3	7	22.02	21.69	20.17	17.3	18.55	20.1	20.07	24.06	25.14	24.01	23.48	24.61	23.42
	8	22.2	21.17	20.38	17.75	18.29	20.24	20.08	24.04	25.63	23.84	23.35	24.36	23.4
	9	21.77	21.38	20.32	17.78	19.01	20.21	19.71	24.15	24.66	24.02	23.46	24.74	23.45
NaCl6-1	10	22.99	23.81	20.39	19.45	20.24	23.34	22.43	27.03	26.19	24.83	24.93	25	25.3
	11	23.45	23.15	21.74	19.94	20.14	22.22	22.77	27.08	26.91	25.15	24.96	24.09	25.24
	12	23.12	23.64	21.43	19.8	20.07	22.61	22.4	26.71	26.01	24.62	25.19	23.51	25.58
NaCl6-2	13	23.76	26.4	26.05	20.55	25.26	23.77	23.7	27.17	26.89	25.35	25.13	27.1	25.52
	14	24.49	25.58	25.97	20.94	25.24	23.46	23.45	27.3	26.93	25.22	25.81	26.88	25.47
	15	23.77	26.32	25.1	20.93	25.66	23.75	23.67	27.37	27.28	25.11	25.06	27.21	25.47
NaCl6-3	16	23.52	25.44	24.35	20.25	24.15	24.04	23.26	27.29	26.55	24.6	23.03	24.44	24.56
	17	23.71	24.86	24.15	20.45	23.9	23.87	23.03	27.84	26.08	24.43	22.6	24.36	24.69
	18	24.05	24.77	24.33	20.53	24.02	23.93	23.18	27.74	26.71	24.63	23.09	24.77	25.16
NaCl24-1	19	22.96	21.32	21.13	18.98	19.25	20.52	21.2	25.34	25.16	24.61	23.93	25.17	24.02
	20	22.66	21.23	21.5	18.69	19.43	20.71	21.4	25.44	25.28	24.52	24.06	25.03	24.2
	21	22.37	21.1	21.11	19.15	19.49	21	21.38	25.27	25.42	24.94	24.15	24.82	23.99
NaCl24-2	22	26.78	24.82	25.56	23.9	23.39	26.97	25.19	27.06	29.34	27.05	26.17	26.92	26.72
	23	26.42	24.4	26.16	23.7	23.26	26.9	25.33	29.06	28.21	27.29	26.24	27.2	26.37
	24	26.02	25.11	25.97	24.1	23.3	26.4	25.27	28.3	27.84	27.31	26.36	26.65	26.22
NaCl24-3	25	24.1	21.82	22.56	21.9	20.39	23.97	22.19	27.04	26.24	24.98	24.38	25.28	25.57
	26	23.9	21.4	23.16	21.7	20.26	23.9	22.33	26.78	26.1	25.1	24.51	25.38	24.99
	27	23.76	22.11	22.97	22.1	20.3	23.6	22.27	26.88	26.06	25.1	23.62	25.18	25.48

## Sheet: PEG
		PP2A	UBQ10	ACT	EF1-α	GAPDH	α-TUB	β-TUB	PTBP1	EXP1	EXP2	TIP41	SAND	CYP2
CK0(Root)-1	1	22.36	22.52	20.15	18.5	18.87	18.63	18.42	24.16	24.59	22.61	21.62	23.39	23.22
	2	22.04	22.29	20.23	18.68	18.83	18.9	18.39	24.08	24.85	23.06	21.41	23.86	23.5
	3	21.94	22.1	20.13	17.98	18.48	18.75	18.55	23.8	24.77	23.05	21.73	23.46	23.34
CK0(Root)-2	4	22.86	22.38	21.07	19.61	20.54	19.92	20.35	25.51	25.67	23.74	23.66	24.65	24.25
	5	23.03	22.09	21.01	19.29	20.42	19.65	20.12	25.53	25.58	24.11	23.61	24.65	24.01
	6	23	22.17	21.07	19.48	20.74	20.11	20.36	25.5	25.88	24.1	23.32	24.6	24.38
CK0(Root)-3	7	22.02	21.69	20.17	17.3	18.55	20.1	20.07	24.06	25.14	24.01	23.48	24.61	23.42
	8	22.2	21.17	20.38	17.75	18.29	20.24	20.08	24.04	25.63	23.84	23.35	24.36	23.4
	9	21.77	21.38	20.32	17.78	19.01	20.21	19.71	24.15	24.66	24.02	23.46	24.74	23.45
PEG6-1	10	22.78	23.44	21.06	18.75	22.42	21.96	21.83	28.82	26.05	24.19	24.4	24.16	24.11
	11	23.27	23.79	21.12	18.93	22.19	21.73	22	25.76	26.39	24.07	24.36	24.53	24.18
	12	22.59	23.66	21.16	18.87	22.5	21.45	21.86	25.12	25.86	24.11	24.09	24.08	24.33
PEG6-2	13	23.18	23.1	20.7	18.38	20.48	21.23	21.38	25.45	25.59	23.49	23.96	23.93	23.8
	14	22.91	22.98	20.23	18.46	20.41	21.54	21.35	25.02	25.2	23.81	24.43	24.01	23.62
	15	23.31	23	20.45	18.59	20.82	21.41	21.27	25.04	25.61	24.16	23.51	24	24
PEG6-3	16	23.19	22.88	20.52	18.4	20.97	21.55	21.6	25.36	25.62	23.78	24.05	23.99	23.86
	17	23.53	23.01	20.97	18.52	21.09	21.86	21.67	25.56	25.23	23.92	24.15	24.12	24.09
	18	23.5	23.27	20.73	18.72	21.36	21.73	21.39	25.73	25.56	24.15	24.26	24.28	24.1
PEG24-1	19	23.23	21.87	21.03	19.21	19.42	22.16	22.54	25.63	25.96	24.69	24.46	24.32	24.45
	20	23.44	22.04	21	19.36	19.77	22.54	22.44	25.5	26.07	24.39	24.47	24.56	24.24
	21	23.6	21.27	21.12	19.54	19.72	22.23	22.86	25.73	26.15	24.42	24.61	24	24.32
PEG24-2	22	22.17	21.19	20.03	18.55	18.88	21.84	22.1	25.02	25.13	23.04	23.75	22.98	23.92
	23	23.23	20.01	20.47	17.9	18.74	21.8	22.52	25.38	25.5	23.82	23.82	23.72	23.3
	24	22.74	20.93	20.15	18.07	19.5	21.36	21.87	25.57	25.67	23.15	24.14	23.5	23.17
PEG24-3	25	23.36	21.42	20.71	19.02	19.55	22.07	22.19	25.56	25.7	24.27	24.43	24.02	24.25
	26	22.84	21.5	20.45	18.48	19.31	22.05	22.46	25.4	25.66	24.08	24.21	23.87	23.65
	27	22.85	20.86	20.77	18.89	19.24	22.27	22.54	25.54	25.56	23.78	23.96	23.72	23.75

## Sheet: ABA
		PP2A	UBQ10	ACT	EF1-α	GAPDH	α-TUB	β-TUB	PTBP1	EXP1	EXP2	TIP41	SAND	CYP2
CK0(Root)-1	1	22.36	22.52	20.15	18.5	18.87	18.63	18.42	24.16	24.59	22.61	21.62	23.39	23.22
	2	22.04	22.29	20.23	18.68	18.83	18.9	18.39	24.08	24.85	23.06	21.41	23.86	23.5
	3	21.94	22.1	20.13	17.98	18.48	18.75	18.55	23.8	24.77	23.05	21.73	23.46	23.34
CK0(Root)-2	4	22.86	22.38	21.07	19.61	20.54	19.92	20.35	25.51	25.67	23.74	23.66	24.65	24.25
	5	23.03	22.09	21.01	19.29	20.42	19.65	20.12	25.53	25.58	24.11	23.61	24.65	24.01
	6	23	22.17	21.07	19.48	20.74	20.11	20.36	25.5	25.88	24.1	23.32	24.6	24.38
CK0(Root)-3	7	22.02	21.69	20.17	17.3	18.55	20.1	20.07	24.06	25.14	24.01	23.48	24.61	23.42
	8	22.2	21.17	20.38	17.75	18.29	20.24	20.08	24.04	25.63	23.84	23.35	24.36	23.4
	9	21.77	21.38	20.32	17.78	19.01	20.21	19.71	24.15	24.66	24.02	23.46	24.74	23.45
ABA6-1	10	22.13	22.02	19.93	17.49	19.57	20.03	19.34	24.45	26.08	23.51	24.07	23.1	24.18
	11	22.35	22.48	19.38	17.69	19.3	19.85	19.56	24.47	25.82	23.32	23.85	23.91	24.12
	12	22.42	22.06	20.02	17.55	18.96	19.71	19.49	24.33	25.78	23.39	23.96	24.13	24.16
ABA6-2	13	22.22	21.62	20.06	17.31	19.18	20.12	19.26	23.69	25.36	23.68	23.76	23.41	23.98
	14	21.65	21.67	19.98	17.48	19.9	19.93	19.63	23.58	25.26	23.5	23.56	23.57	23.89
	15	21.71	21.77	20.06	17.19	19.34	20.01	19.57	23.67	25.48	23.56	23.46	23.59	24.1
ABA6-3	16	22.18	22.85	19.71	17.78	19.78	19.8	19.38	24.28	25.52	23.34	23.47	23.72	24.14
	17	22.66	22.89	20.47	17.94	20.1	19.59	19.84	23.85	25.42	23.6	23.35	23.91	23.7
	18	21.81	23.17	20.55	17.73	19.84	19.82	19.67	23.92	25.16	23.57	23.63	23.74	24.19
ABA24-1	19	22.96	22.29	20.66	18.47	19.63	22.03	21.45	25.33	26.7	24.59	24.93	24.43	25.02
	20	22.96	22.45	20.53	18.61	20.06	21.66	21.31	25.04	26.87	24.56	24.59	24.41	24.78
	21	22.81	22.62	20.7	18.53	20.12	21.55	21.22	25.41	26.77	24.67	25.07	24.92	25.19
ABA24-2	22	22.07	21.45	19.64	17.02	19.23	20.01	19.76	24.16	26.3	24.04	23.32	23.87	24.28
	23	22.05	21.57	20.01	17.34	19.09	20.01	19.97	24.49	26.07	23.84	23.93	24.25	24.45
	24	22.21	21.42	19.56	17.6	19.36	20.05	19.73	23.71	25.66	23.91	24.03	24.12	24.59
ABA24-3	25	22.32	22.08	20.39	17.91	19.79	20.95	20.74	25.18	26.52	24.62	24.21	24.58	24.59
	26	22.63	22.06	20.25	17.74	19.63	20.94	20.87	24.99	26.42	24.5	24.52	23.89	24.67
	27	22.26	21.93	20.45	17.94	19.79	20.63	20.42	24.87	26.46	24.22	24.18	24.26	24.66

## Sheet: MeJA
		PP2A	UBQ10	ACT	EF1-α	GAPDH	α-TUB	β-TUB	PTBP1	EXP1	EXP2	TIP41	SAND	CYP2
CK0(Root)-1	1	22.36	22.52	20.15	18.5	18.87	18.63	18.42	24.16	24.59	22.61	21.62	23.39	23.22
	2	22.04	22.29	20.23	18.68	18.83	18.9	18.39	24.08	24.85	23.06	21.41	23.86	23.5
	3	21.94	22.1	20.13	17.98	18.48	18.75	18.55	23.8	24.77	23.05	21.73	23.46	23.34
CK0(Root)-2	4	22.86	22.38	21.07	19.61	20.54	19.92	20.35	25.51	25.67	23.74	23.66	24.65	24.25
	5	23.03	22.09	21.01	19.29	20.42	19.65	20.12	25.53	25.58	24.11	23.61	24.65	24.01
	6	23	22.17	21.07	19.48	20.74	20.11	20.36	25.5	25.88	24.1	23.32	24.6	24.38
CK0(Root)-3	7	22.02	21.69	20.17	17.3	18.55	20.1	20.07	24.06	25.14	24.01	23.48	24.61	23.42
	8	22.2	21.17	20.38	17.75	18.29	20.24	20.08	24.04	25.63	23.84	23.35	24.36	23.4
	9	21.77	21.38	20.32	17.78	19.01	20.21	19.71	24.15	24.66	24.02	23.46	24.74	23.45
MeJA6-1	10	23.05	22.83	21.17	17.58	20.45	20.98	20.3	25.63	26.76	25.2	24.14	25.62	24.66
	11	22.83	23.09	21.44	17.64	20.42	20.93	20.54	25	26.65	25.71	24.57	25.06	24.72
	12	22.8	22.22	21.29	17.48	20.72	20.85	20.56	25.43	26.74	25.01	24.41	25.44	24.64
MeJA6-2	13	22.9	23.18	21.08	18.76	20.74	20.87	21.52	25.76	27.02	25.06	24.93	26.21	24.98
	14	23.04	22.85	21.01	18.64	20.81	20.58	21.2	25.93	27.07	24.54	24.86	26.15	25.28
	15	23.16	23.09	20.67	18.63	20.53	20.67	21.53	25.87	26.83	24.68	25.27	25.95	24.69
MeJA6-3	16	22.25	22.51	21.51	18.42	20.32	20.33	20.71	25.53	26.42	24.7	24.52	25.94	24.33
	17	22.6	22.55	21.15	18.32	20.63	20.75	20.71	25.33	27.07	24.67	24.75	25.55	24.37
	18	22.36	22.45	21.73	18.08	20.35	20.74	20.91	25.88	27.16	25.21	24.88	25.39	24.69
MeJA24-1	19	21.65	20.76	19.81	17.6	19.72	19.62	20.92	24.39	25.29	23.28	23.21	24.17	23.72
	20	21.5	20.73	19.73	17.2	19.59	20.01	20.99	24.36	25.66	23.92	23.64	24.49	23.87
	21	21.73	21.03	20	17.66	19.6	19.65	21.24	24.19	25.53	24.05	23.65	24.24	23.24
MeJA24-2	22	23.04	22.4	20.34	18.83	21.01	21.75	22.87	25.54	26.4	25.06	24.27	26.1	25.05
	23	23.05	22.34	21.01	18.76	20.53	21.17	23.25	26.24	26.74	25.04	24.59	25.83	25.21
	24	22.61	22	20.71	18.17	20.92	21.46	23.18	26.02	26.47	25.08	24.5	25.92	24.44
MeJA24-3	25	22.23	20.97	20.62	17.86	19.89	20.43	21.62	24.81	25.06	24.38	24.03	24.65	24.04
	26	22.35	21.02	20.77	17.78	19.6	20.18	22.08	24.62	25.44	24.17	23.79	24.7	24.07
	27	21.96	20.86	20.21	17.95	19.9	20.51	21.98	24.96	25.77	24.27	23.88	24.67	24.08

## Sheet: Organs
		PP2A	UBQ10	ACT	EF1-α	GAPDH	α-TUB	β-TUB	PTBP1	EXP1	EXP2	TIP41	SAND	CYP2
CK0(Root)-1	1	22.36	22.52	20.15	18.5	18.87	18.63	18.42	24.16	24.59	22.61	21.62	23.39	23.22
	2	22.04	22.29	20.23	18.68	18.83	18.9	18.39	24.08	24.85	23.06	21.41	23.86	23.5
	3	21.94	22.1	20.13	17.98	18.48	18.75	18.55	23.8	24.77	23.05	21.73	23.46	23.34
CK0(Root)-2	4	22.86	22.38	21.07	19.61	20.54	19.92	20.35	25.51	25.67	23.74	23.66	24.65	24.25
	5	23.03	22.09	21.01	19.29	20.42	19.65	20.12	25.53	25.58	24.11	23.61	24.65	24.01
	6	23	22.17	21.07	19.48	20.74	20.11	20.36	25.5	25.88	24.1	23.32	24.6	24.38
CK0(Root)-3	7	22.02	21.69	20.17	17.3	18.55	20.1	20.07	24.06	25.14	24.01	23.48	24.61	23.42
	8	22.2	21.17	20.38	17.75	18.29	20.24	20.08	24.04	25.63	23.84	23.35	24.36	23.4
	9	21.77	21.38	20.32	17.78	19.01	20.21	19.71	24.15	24.66	24.02	23.46	24.74	23.45
Flower-1	10	25.72	24.14	23.68	21.09	23.64	22.48	23.2	26.71	28.02	27.81	24.54	27.58	26.22
	11	25.97	24.28	24.01	21.08	23.5	21.64	22.65	26.76	28.2	26.79	24.79	27.29	25.35
	12	25.24	24.42	23.58	20.34	23.15	22.4	23.21	26.86	27.94	26.7	24.18	27.4	25.85
Flower-2	13	25.4	24.33	23.6	20.64	23.16	22.44	23.21	26.85	28.11	27.36	24.64	27.46	25.98
	14	25.78	24.55	24.02	21.03	23.6	22.48	23.26	26.77	28.06	27.37	24.62	27.21	25.48
	15	25.68	24.02	23.65	20.93	23.55	21.61	22.64	26.71	28.02	27.12	24.25	27.55	25.86
Flower-3	16	24.98	23.87	24	20.77	22.84	22.03	22.95	26.57	27.83	27.32	24.35	27.09	25.27
	17	25.68	23.93	24.04	21.03	22.94	22.41	22.83	26.5	27.52	26.97	24.13	27.25	25.7
	18	24.97	24.25	23.75	20.65	22.53	21.81	23.12	26.9	27.63	26.96	24.24	27.27	25.68
Leaf-1	19	22.71	21.31	21.31	19.01	21.74	20.21	19.9	23.31	25.71	23.45	22.04	24.06	23.64
	20	22.1	21.47	21.89	18.98	22.03	20.09	20.17	23.46	26.06	23.83	21.65	24.11	23.52
	21	22.61	21.99	20.77	19.01	21.21	20.03	19.57	22.84	25.7	23.14	22.01	23.61	23.45
Leaf-2	22	22.21	20.78	20.86	20.11	21.11	20.27	20	23.53	25.68	23.66	21.71	23.02	22.98
	23	21.77	21.24	20.52	19.8	20.36	20.15	19.31	24.31	25.57	23.35	21.04	23.35	23.05
	24	21.68	21.01	20.43	19.84	20.56	20.17	19.27	23.9	25.96	24.02	21.66	23.22	23.06
Leaf-3	25	21.82	21.29	20.68	19.36	20.58	20.53	19.78	23.11	25.45	24.18	21.7	23.66	23.49
	26	22.43	21.21	21.16	19.12	19.83	20.34	19.87	23.32	25.91	24.09	22.01	23.62	23.1
	27	22.33	21.23	21.4	19.28	20.31	20.46	19.81	23.34	25.49	24.25	22	23.81	22.87

## Sheet: ALL-samples
		PP2A	UBQ10	ACT	EF1-α	GAPDH	α-TUB	β-TUB	PTBP1	EXP1	EXP2	TIP41	SAND	CYP2
CK0(Root)-1	1	22.36	22.52	20.15	18.5	18.87	18.63	18.42	24.16	24.59	22.61	21.62	23.39	23.22
	2	22.04	22.29	20.23	18.68	18.83	18.9	18.39	24.08	24.85	23.06	21.41	23.86	23.5
	3	21.94	22.1	20.13	17.98	18.48	18.75	18.55	23.8	24.77	23.05	21.73	23.46	23.34
CK0(Root)-2	4	22.86	22.38	21.07	19.61	20.54	19.92	20.35	25.51	25.67	23.74	23.66	24.65	24.25
	5	23.03	22.09	21.01	19.29	20.42	19.65	20.12	25.53	25.58	24.11	23.61	24.65	24.01
	6	23	22.17	21.07	19.48	20.74	20.11	20.36	25.5	25.88	24.1	23.32	24.6	24.38
CK0(Root)-3	7	22.02	21.69	20.17	17.3	18.55	20.1	20.07	24.06	25.14	24.01	23.48	24.61	23.42
	8	22.2	21.17	20.38	17.75	18.29	20.24	20.08	24.04	25.63	23.84	23.35	24.36	23.4
	9	21.77	21.38	20.32	17.78	19.01	20.21	19.71	24.15	24.66	24.02	23.46	24.74	23.45
NaCl6-1	10	22.99	23.81	20.39	19.45	20.24	23.34	22.43	27.03	26.19	24.83	24.93	25	25.3
	11	23.45	23.15	21.74	19.94	20.14	22.22	22.77	27.08	26.91	25.15	24.96	24.09	25.24
	12	23.12	23.64	21.43	19.8	20.07	22.61	22.4	26.71	26.01	24.62	25.19	23.51	25.58
NaCl6-2	13	23.76	26.4	26.05	20.55	25.26	23.77	23.7	27.17	26.89	25.35	25.13	27.1	25.52
	14	24.49	25.58	25.97	20.94	25.24	23.46	23.45	27.3	26.93	25.22	25.81	26.88	25.47
	15	23.77	26.32	25.1	20.93	25.66	23.75	23.67	27.37	27.28	25.11	25.06	27.21	25.47
NaCl6-3	16	23.52	25.44	24.35	20.25	24.15	24.04	23.26	27.29	26.55	24.6	23.03	24.44	24.56
	17	23.71	24.86	24.15	20.45	23.9	23.87	23.03	27.84	26.08	24.43	22.6	24.36	24.69
	18	24.05	24.77	24.33	20.53	24.02	23.93	23.18	27.74	26.71	24.63	23.09	24.77	25.16
NaCl24-1	19	22.96	21.32	21.13	18.98	19.25	20.52	21.2	25.34	25.16	24.61	23.93	25.17	24.02
	20	22.66	21.23	21.5	18.69	19.43	20.71	21.4	25.44	25.28	24.52	24.06	25.03	24.2
	21	22.37	21.1	21.11	19.15	19.49	21	21.38	25.27	25.42	24.94	24.15	24.82	23.99
NaCl24-2	22	26.78	24.82	25.56	23.9	23.39	26.97	25.19	27.06	29.34	27.05	26.17	26.92	26.72
	23	26.42	24.4	26.16	23.7	23.26	26.9	25.33	29.06	28.21	27.29	26.24	27.2	26.37
	24	26.02	25.11	25.97	24.1	23.3	26.4	25.27	28.3	27.84	27.31	26.36	26.65	26.22
NaCl24-3	25	24.1	21.82	22.56	21.9	20.39	23.97	22.19	27.04	26.24	24.98	24.38	25.28	25.57
	26	23.9	21.4	23.16	21.7	20.26	23.9	22.33	26.78	26.1	25.1	24.51	25.38	24.99
	27	23.76	22.11	22.97	22.1	20.3	23.6	22.27	26.88	26.06	25.1	23.62	25.18	25.48
PEG6-1	28	22.78	23.44	21.06	18.75	22.42	21.96	21.83	28.82	26.05	24.19	24.4	24.16	24.11
	29	23.27	23.79	21.12	18.93	22.19	21.73	22	25.76	26.39	24.07	24.36	24.53	24.18
	30	22.59	23.66	21.16	18.87	22.5	21.45	21.86	25.12	25.86	24.11	24.09	24.08	24.33
PEG6-2	31	23.18	23.1	20.7	18.38	20.48	21.23	21.38	25.45	25.59	23.49	23.96	23.93	23.8
	32	22.91	22.98	20.23	18.46	20.41	21.54	21.35	25.02	25.2	23.81	24.43	24.01	23.62
	33	23.31	23	20.45	18.59	20.82	21.41	21.27	25.04	25.61	24.16	23.51	24	24
PEG6-3	34	23.19	22.88	20.52	18.4	20.97	21.55	21.6	25.36	25.62	23.78	24.05	23.99	23.86
	35	23.53	23.01	20.97	18.52	21.09	21.86	21.67	25.56	25.23	23.92	24.15	24.12	24.09
	36	23.5	23.27	20.73	18.72	21.36	21.73	21.39	25.73	25.56	24.15	24.26	24.28	24.1
PEG24-1	37	23.23	21.87	21.03	19.21	19.42	22.16	22.54	25.63	25.96	24.69	24.46	24.32	24.45
	38	23.44	22.04	21	19.36	19.77	22.54	22.44	25.5	26.07	24.39	24.47	24.56	24.24
	39	23.6	21.27	21.12	19.54	19.72	22.23	22.86	25.73	26.15	24.42	24.61	24	24.32
PEG24-2	40	22.17	21.19	20.03	18.55	18.88	21.84	22.1	25.02	25.13	23.04	23.75	22.98	23.92
	41	23.23	20.01	20.47	17.9	18.74	21.8	22.52	25.38	25.5	23.82	23.82	23.72	23.3
	42	22.74	20.93	20.15	18.07	19.5	21.36	21.87	25.57	25.67	23.15	24.14	23.5	23.17
PEG24-3	43	23.36	21.42	20.71	19.02	19.55	22.07	22.19	25.56	25.7	24.27	24.43	24.02	24.25
	44	22.84	21.5	20.45	18.48	19.31	22.05	22.46	25.4	25.66	24.08	24.21	23.87	23.65
	45	22.85	20.86	20.77	18.89	19.24	22.27	22.54	25.54	25.56	23.78	23.96	23.72	23.75
ABA6-1	46	22.13	22.02	19.93	17.49	19.57	20.03	19.34	24.45	26.08	23.51	24.07	23.1	24.18
	47	22.35	22.48	19.38	17.69	19.3	19.85	19.56	24.47	25.82	23.32	23.85	23.91	24.12
	48	22.42	22.06	20.02	17.55	18.96	19.71	19.49	24.33	25.78	23.39	23.96	24.13	24.16
ABA6-2	49	22.22	21.62	20.06	17.31	19.18	20.12	19.26	23.69	25.36	23.68	23.76	23.41	23.98
	50	21.65	21.67	19.98	17.48	19.9	19.93	19.63	23.58	25.26	23.5	23.56	23.57	23.89
	51	21.71	21.77	20.06	17.19	19.34	20.01	19.57	23.67	25.48	23.56	23.46	23.59	24.1
ABA6-3	52	22.18	22.85	19.71	17.78	19.78	19.8	19.38	24.28	25.52	23.34	23.47	23.72	24.14
	53	22.66	22.89	20.47	17.94	20.1	19.59	19.84	23.85	25.42	23.6	23.35	23.91	23.7
	54	21.81	23.17	20.55	17.73	19.84	19.82	19.67	23.92	25.16	23.57	23.63	23.74	24.19
ABA24-1	55	22.96	22.29	20.66	18.47	19.63	22.03	21.45	25.33	26.7	24.59	24.93	24.43	25.02
	56	22.96	22.45	20.53	18.61	20.06	21.66	21.31	25.04	26.87	24.56	24.59	24.41	24.78
	57	22.81	22.62	20.7	18.53	20.12	21.55	21.22	25.41	26.77	24.67	25.07	24.92	25.19
ABA24-2	58	22.07	21.45	19.64	17.02	19.23	20.01	19.76	24.16	26.3	24.04	23.32	23.87	24.28
	59	22.05	21.57	20.01	17.34	19.09	20.01	19.97	24.49	26.07	23.84	23.93	24.25	24.45
	60	22.21	21.42	19.56	17.6	19.36	20.05	19.73	23.71	25.66	23.91	24.03	24.12	24.59
ABA24-3	61	22.32	22.08	20.39	17.91	19.79	20.95	20.74	25.18	26.52	24.62	24.21	24.58	24.59
	62	22.63	22.06	20.25	17.74	19.63	20.94	20.87	24.99	26.42	24.5	24.52	23.89	24.67
	63	22.26	21.93	20.45	17.94	19.79	20.63	20.42	24.87	26.46	24.22	24.18	24.26	24.66
MeJA6-1	64	23.05	22.83	21.17	17.58	20.45	20.98	20.3	25.63	26.76	25.2	24.14	25.62	24.66
	65	22.83	23.09	21.44	17.64	20.42	20.93	20.54	25	26.65	25.71	24.57	25.06	24.72
	66	22.8	22.22	21.29	17.48	20.72	20.85	20.56	25.43	26.74	25.01	24.41	25.44	24.64
MeJA6-2	67	22.9	23.18	21.08	18.76	20.74	20.87	21.52	25.76	27.02	25.06	24.93	26.21	24.98
	68	23.04	22.85	21.01	18.64	20.81	20.58	21.2	25.93	27.07	24.54	24.86	26.15	25.28
	69	23.16	23.09	20.67	18.63	20.53	20.67	21.53	25.87	26.83	24.68	25.27	25.95	24.69
MeJA6-3	70	22.25	22.51	21.51	18.42	20.32	20.33	20.71	25.53	26.42	24.7	24.52	25.94	24.33
	71	22.6	22.55	21.15	18.32	20.63	20.75	20.71	25.33	27.07	24.67	24.75	25.55	24.37
	72	22.36	22.45	21.73	18.08	20.35	20.74	20.91	25.88	27.16	25.21	24.88	25.39	24.69
MeJA24-1	73	21.65	20.76	19.81	17.6	19.72	19.62	20.92	24.39	25.29	23.28	23.21	24.17	23.72
	74	21.5	20.73	19.73	17.2	19.59	20.01	20.99	24.36	25.66	23.92	23.64	24.49	23.87
	75	21.73	21.03	20	17.66	19.6	19.65	21.24	24.19	25.53	24.05	23.65	24.24	23.24
MeJA24-2	76	23.04	22.4	20.34	18.83	21.01	21.75	22.87	25.54	26.4	25.06	24.27	26.1	25.05
	77	23.05	22.34	21.01	18.76	20.53	21.17	23.25	26.24	26.74	25.04	24.59	25.83	25.21
	78	22.61	22	20.71	18.17	20.92	21.46	23.18	26.02	26.47	25.08	24.5	25.92	24.44
MeJA24-3	79	22.23	20.97	20.62	17.86	19.89	20.43	21.62	24.81	25.06	24.38	24.03	24.65	24.04
	80	22.35	21.02	20.77	17.78	19.6	20.18	22.08	24.62	25.44	24.17	23.79	24.7	24.07
	81	21.96	20.86	20.21	17.95	19.9	20.51	21.98	24.96	25.77	24.27	23.88	24.67	24.08
Flower-1	82	25.72	24.14	23.68	21.09	23.64	22.48	23.2	26.71	28.02	27.81	24.54	27.58	26.22
	83	25.97	24.28	24.01	21.08	23.5	21.64	22.65	26.76	28.2	26.79	24.79	27.29	25.35
	84	25.24	24.42	23.58	20.34	23.15	22.4	23.21	26.86	27.94	26.7	24.18	27.4	25.85
Flower-2	85	25.4	24.33	23.6	20.64	23.16	22.44	23.21	26.85	28.11	27.36	24.64	27.46	25.98
	86	25.78	24.55	24.02	21.03	23.6	22.48	23.26	26.77	28.06	27.37	24.62	27.21	25.48
	87	25.68	24.02	23.65	20.93	23.55	21.61	22.64	26.71	28.02	27.12	24.25	27.55	25.86
Flower-3	88	24.98	23.87	24	20.77	22.84	22.03	22.95	26.57	27.83	27.32	24.35	27.09	25.27
	89	25.68	23.93	24.04	21.03	22.94	22.41	22.83	26.5	27.52	26.97	24.13	27.25	25.7
	90	24.97	24.25	23.75	20.65	22.53	21.81	23.12	26.9	27.63	26.96	24.24	27.27	25.68
Leaf-1	91	22.71	21.31	21.31	19.01	21.74	20.21	19.9	23.31	25.71	23.45	22.04	24.06	23.64
	92	22.1	21.47	21.89	18.98	22.03	20.09	20.17	23.46	26.06	23.83	21.65	24.11	23.52
	93	22.61	21.99	20.77	19.01	21.21	20.03	19.57	22.84	25.7	23.14	22.01	23.61	23.45
Leaf-2	94	22.21	20.78	20.86	20.11	21.11	20.27	20	23.53	25.68	23.66	21.71	23.02	22.98
	95	21.77	21.24	20.52	19.8	20.36	20.15	19.31	24.31	25.57	23.35	21.04	23.35	23.05
	96	21.68	21.01	20.43	19.84	20.56	20.17	19.27	23.9	25.96	24.02	21.66	23.22	23.06
Leaf-3	97	21.82	21.29	20.68	19.36	20.58	20.53	19.78	23.11	25.45	24.18	21.7	23.66	23.49
	98	22.43	21.21	21.16	19.12	19.83	20.34	19.87	23.32	25.91	24.09	22.01	23.62	23.1
	99	22.33	21.23	21.4	19.28	20.31	20.46	19.81	23.34	25.49	24.25	22	23.81	22.87
